# Supplementary material for: Large-Scale Profiling on lncRNAs in Human Platelets: Correlation with Platelet Reactivity
Source: Cells. 2022 Jul 21;11(14):2256. doi: 10.3390/cells11142256 (PMC9319970; doi:10.3390/cells11142256)
Supplement: Supplementary file 1 [file cells-11-02256-s001.zip]

Archive with 1 entries (1 files):
- cells-1747550-supplementary.pdf
